# Supplementary material for: Leptospira in Brazilian Bats (Mammalia: Chiroptera): A Systematic Review
Source: Vet Med Sci. 2025 Sep 29;11(6):e70619. doi: 10.1002/vms3.70619 (PMC12477799; doi:10.1002/vms3.70619)
Supplement: Supplementary file 1 — Supplementary material 1: – Data on bats captured, tested and their outcomes, as extracted from the original manuscripts. In cases of divergence between the text of the study and the tables, the tables were prioritized for this summary.? = the number of individuals is missing. X = not all individuals captured were tested, so it is not possible to infer the proper number of tested individuals per species. [file VMS3-11-e70619-s001.xlsx]

## Sheet: Sheet1
Author	Locality (State)	Environment	Species	N tested	N positives	Method	Tissue
Mayer et al., 2017.	Rio Grande do Sul, Santa Catarina	Urban (convenience sample)	Myotis nigricans	1	1	PCR	Kidney
Verde et al., 2024	Acre	Urban, periurban, rural, forest	Artibeus lituratus	25	6	PCR	Kidney
Verde et al., 2024	Acre	Urban, periurban, rural, forest	Artibeus obscurus	7	2	PCR	Kidney
Verde et al., 2024	Acre	Urban, periurban, rural, forest	Artibeus planirostris	51	10	PCR	Kidney
Verde et al., 2024	Acre	Urban, periurban, rural, forest	Carollia brevicauda	17	3	PCR	Kidney
Verde et al., 2024	Acre	Urban, periurban, rural, forest	Carollia perspicillata	33	5	PCR	Kidney
Verde et al., 2024	Acre	Urban, periurban, rural, forest	Choeroniscus minor	1	1	PCR	Kidney
Verde et al., 2024	Acre	Urban, periurban, rural, forest	Desmodus rotundus	3	2	PCR	Kidney
Zetun et al., 2009.	São Paulo	Rural	Desmodus rotundus	204	16	MAT	Blood
Mayer et al., 2017.	Rio Grande do Sul, Santa Catarina	Urban (convenience sample)	Eptesicus diminutus	3	2	PCR	Kidney
Mayer et al., 2017.	Rio Grande do Sul, Santa Catarina	Urban (convenience sample)	Eumops auripendulus	5	2	PCR	Kidney
Verde et al., 2024	Acre	Urban, periurban, rural, forest	Gardnerycteris crenulatum	5	2	PCR	Kidney
Mayer et al., 2017.	Rio Grande do Sul, Santa Catarina	Urban (convenience sample)	Glossophaga soricina	2	1	PCR	Kidney
Bessa et al., 2010.	São Paulo	Urban	Glossophaga soricina	82	4 (PCR)	MAT, PCR	Serum, Kidney
Verde et al., 2024	Acre	Urban, periurban, rural, forest	Glossophaga soricina	5	1	PCR	Kidney
Mayer et al., 2017.	Rio Grande do Sul, Santa Catarina	Urban (convenience sample)	Histiotus velatus	2	2	PCR	Kidney
Ulsenheimer et al., 2022.	Rio Grande do Sul	Urban (convenience sample)	Histiotus velatus	1	1	PCR	Kidney
Ulsenheimer et al., 2022.	Rio Grande do Sul	Urban (convenience sample)	Lasiurus blossevillii	1	1	PCR	Kidney
Mayer et al., 2017.	Rio Grande do Sul, Santa Catarina	Urban (convenience sample)	Lasiurus ega	1	1	PCR	Kidney
Verde et al., 2024	Acre	Urban, periurban, rural, forest	Lophostoma brasiliense	2	2	PCR	Kidney
Verde et al., 2024	Acre	Urban, periurban, rural, forest	Lophostoma silvicolum	4	2	PCR	Kidney
Ulsenheimer et al., 2022.	Rio Grande do Sul	Urban (convenience sample)	Molossus correntium	11	3	PCR	Kidney
Mayer et al., 2017.	Rio Grande do Sul, Santa Catarina	Urban (convenience sample)	Molossus molossus	19	4	PCR	Kidney
Ulsenheimer et al., 2022.	Rio Grande do Sul	Urban (convenience sample)	Molossus molossus	14	2	PCR	Kidney
Mayer et al., 2017.	Rio Grande do Sul, Santa Catarina	Urban (convenience sample)	Molossus rufus	8	2	PCR	Kidney
Ulsenheimer et al., 2022.	Rio Grande do Sul	Urban (convenience sample)	Myotis levis	1	1	PCR	Kidney
Verde et al., 2024	Acre	Urban, periurban, rural, forest	Myotis riparius	7	1	PCR	Kidney
Bessa et al., 2010.	São Paulo	Urban	Platyrrhinus lineatus	31	2 (PCR)	MAT, PCR	Serum, Kidney
Verde et al., 2024	Acre	Urban, periurban, rural, forest	Rhinophylla fischerae	1	1	PCR	Kidney
Verde et al., 2024	Acre	Urban, periurban, rural, forest	Sturnira tildae	2	1	PCR	Kidney
Mayer et al., 2017.	Rio Grande do Sul, Santa Catarina	Urban (convenience sample)	Tadarida brasiliensis	46	21	PCR	Kidney
Ulsenheimer et al., 2022.	Rio Grande do Sul	Urban (convenience sample)	Tadarida brasiliensis	50	13	PCR	Kidney
Verde et al., 2024	Acre	Urban, periurban, rural, forest	Tonatia maresi	2	1	PCR	Kidney
Verde et al., 2024	Acre	Urban, periurban, rural, forest	Uroderma bilobatum	16	4	PCR	Kidney
Lins & Santa Rosa, 1976	Mato Grosso	Not Specified	Bats	29	3	MAT	Blood
Di Azevedo et al., 2023	Acre	urban forests, conservation units	Carollia perspicillata	?	1	PCR	Kidney
Di Azevedo et al., 2023	Acre	urban forests, conservation units	Myotis riparius	?	1	PCR	Kidney
Di Azevedo et al., 2023	Acre	urban forests, conservation units	Choeroniscus minor	?	1	PCR	Kidney
Di Azevedo et al., 2023	Acre	urban forests, conservation units	Artibeus planirostris	?	2	PCR	Kidney
Di Azevedo et al., 2023	Acre	urban forests, conservation units	Uroderma bilobatum	?	1	PCR	Kidney
Di Azevedo et al., 2023	Acre	urban forests, conservation units	Gardnerycteris crenulatum	?	1	PCR	Kidney
Verde et al., 2024	Acre	Urban, periurban, rural, forest	Anoura caudifer	1	0	PCR	Kidney
Verde et al., 2024	Acre	Urban, periurban, rural, forest	Hsunycteris pattoni	4	0	PCR	Kidney
Verde et al., 2024	Acre	Urban, periurban, rural, forest	Micronycteris microtis	1	0	PCR	Kidney
Verde et al., 2024	Acre	Urban, periurban, rural, forest	Phylloderma stenops	1	0	PCR	Kidney
Verde et al., 2024	Acre	Urban, periurban, rural, forest	Phyllostomus elongatus	4	0	PCR	Kidney
Verde et al., 2024	Acre	Urban, periurban, rural, forest	Phyllostomus hastatus	2	0	PCR	Kidney
Verde et al., 2024	Acre	Urban, periurban, rural, forest	Trachops cirrhosus	1	0	PCR	Kidney
Verde et al., 2024	Acre	Urban, periurban, rural, forest	Vampyrum spectrum	1	0	PCR	Kidney
Verde et al., 2024	Acre	Urban, periurban, rural, forest	Rhinophylla pumilio	1	0	PCR	Kidney
Verde et al., 2024	Acre	Urban, periurban, rural, forest	Artibeus anderseni	1	0	PCR	Kidney
Verde et al., 2024	Acre	Urban, periurban, rural, forest	Artibeus concolor	1	0	PCR	Kidney
Verde et al., 2024	Acre	Urban, periurban, rural, forest	Platyrrhinus incarum	2	0	PCR	Kidney
Verde et al., 2024	Acre	Urban, periurban, rural, forest	Platyrrhinus brachycephalus	1	0	PCR	Kidney
Verde et al., 2024	Acre	Urban, periurban, rural, forest	Sphaeronycteris toxophyllum	1	0	PCR	Kidney
Verde et al., 2024	Acre	Urban, periurban, rural, forest	Sturnira giannae	6	0	PCR	Kidney
Verde et al., 2024	Acre	Urban, periurban, rural, forest	Uroderma magnirostrum	4	0	PCR	Kidney
Ulsenheimer et al., 2022.	Rio Grande do Sul	Urban (convenience sample)	Molossus rufus	8	0	PCR	Kidney
Ulsenheimer et al., 2022.	Rio Grande do Sul	Urban (convenience sample)	Nyctinomops laticaudatus	1	0	PCR	Kidney
Ulsenheimer et al., 2022.	Rio Grande do Sul	Urban (convenience sample)	Eptesicus furinalis	1	0	PCR	Kidney
Ulsenheimer et al., 2022.	Rio Grande do Sul	Urban (convenience sample)	Eptesicus brasiliensis	1	0	PCR	Kidney
Ulsenheimer et al., 2022.	Rio Grande do Sul	Urban (convenience sample)	Sturnira lilium	1	0	PCR	Kidney
Mayer et al., 2017.	Rio Grande do Sul, Santa Catarina	Urban (convenience sample)	Eptesicus furinalis	1	0	PCR	Kidney
Mayer et al., 2017.	Rio Grande do Sul, Santa Catarina	Urban (convenience sample)	Eumops patagonicus	3	0	PCR	Kidney
Mayer et al., 2017.	Rio Grande do Sul, Santa Catarina	Urban (convenience sample)	Sturnira lilium	1	0	PCR	Kidney
Bessa et al., 2010.	São Paulo	Urban	Molossus molossus	116	0	MAT, PCR	Serum, Kidney
Bessa et al., 2010.	São Paulo	Urban	Tadarida brasiliensis	28	0	MAT, PCR	Serum, Kidney
Bessa et al., 2010.	São Paulo	Urban	Nyctinomops macrotis	12	0	MAT, PCR	Serum, Kidney
Bessa et al., 2010.	São Paulo	Urban	Eumops glaucinus	9	0	MAT, PCR	Serum, Kidney
Bessa et al., 2010.	São Paulo	Urban	Nyctinomops laticaudatus	6	0	MAT, PCR	Serum, Kidney
Bessa et al., 2010.	São Paulo	Urban	Molossus rufus	5	0	MAT, PCR	Serum, Kidney
Bessa et al., 2010.	São Paulo	Urban	Eumops sp.	2	0	MAT, PCR	Serum, Kidney
Bessa et al., 2010.	São Paulo	Urban	Eumops auripendulus	2	0	MAT, PCR	Serum, Kidney
Bessa et al., 2010.	São Paulo	Urban	Molossops neglectus	1	0	MAT, PCR	Serum, Kidney
Bessa et al., 2010.	São Paulo	Urban	Molossus sp.	1	0	MAT, PCR	Serum, Kidney
Bessa et al., 2010.	São Paulo	Urban	Desmodus rotundus	5	0	MAT, PCR	Serum, Kidney
Bessa et al., 2010.	São Paulo	Urban	Artibeus lituratus	7	0	MAT, PCR	Serum, Kidney
Bessa et al., 2010.	São Paulo	Urban	Artibeus fimbriatus	2	0	MAT, PCR	Serum, Kidney
Bessa et al., 2010.	São Paulo	Urban	Sturnira lilium	3	0	MAT, PCR	Serum, Kidney
Bessa et al., 2010.	São Paulo	Urban	Micronycteris megalotis	1	0	MAT, PCR	Serum, Kidney
Bessa et al., 2010.	São Paulo	Urban	Myotis nigricans	16	0	MAT, PCR	Serum, Kidney
Bessa et al., 2010.	São Paulo	Urban	Eptesicus furinalis	4	0	MAT, PCR	Serum, Kidney
Bessa et al., 2010.	São Paulo	Urban	Eptesicus diminutus	4	0	MAT, PCR	Serum, Kidney
Bessa et al., 2010.	São Paulo	Urban	Histiotus velatus	2	0	MAT, PCR	Serum, Kidney
Bessa et al., 2010.	São Paulo	Urban	Lasiurus blossevillii	2	0	MAT, PCR	Serum, Kidney
Bessa et al., 2010.	São Paulo	Urban	Myotis sp.	1	0	MAT, PCR	Serum, Kidney
Bessa et al., 2010.	São Paulo	Urban	Diclidurus scutatus	?	0	MAT, PCR	Serum, Kidney
Ferreira et al., 2021	Minas Gerais	Urban, periurban	Cynomops planirostris	X	0	PCR	Spleen, liver, blood
Ferreira et al., 2021	Minas Gerais	Urban, periurban	Molossus temminckii	X	0	PCR	Spleen, liver, blood
Ferreira et al., 2021	Minas Gerais	Urban, periurban	Anoura caudifer	X	0	PCR	Spleen, liver, blood
Ferreira et al., 2021	Minas Gerais	Urban, periurban	Anoura geoffroyi	X	0	PCR	Spleen, liver, blood
Ferreira et al., 2021	Minas Gerais	Urban, periurban	Artibeus lituratus	X	0	PCR	Spleen, liver, blood
Ferreira et al., 2021	Minas Gerais	Urban, periurban	Artibeus obscurus	X	0	PCR	Spleen, liver, blood
Ferreira et al., 2021	Minas Gerais	Urban, periurban	Artibeus planirostris	X	0	PCR	Spleen, liver, blood
Ferreira et al., 2021	Minas Gerais	Urban, periurban	Carollia brevicauda	X	0	PCR	Spleen, liver, blood
Ferreira et al., 2021	Minas Gerais	Urban, periurban	Carollia perspicillata	X	0	PCR	Spleen, liver, blood
Ferreira et al., 2021	Minas Gerais	Urban, periurban	Chiroderma villosum	X	0	PCR	Spleen, liver, blood
Ferreira et al., 2021	Minas Gerais	Urban, periurban	Chrotopterus auritus	X	0	PCR	Spleen, liver, blood
Ferreira et al., 2021	Minas Gerais	Urban, periurban	Dermanura cinerea	X	0	PCR	Spleen, liver, blood
Ferreira et al., 2021	Minas Gerais	Urban, periurban	Desmodus rotundus	X	0	PCR	Spleen, liver, blood
Ferreira et al., 2021	Minas Gerais	Urban, periurban	Glossophaga soricina	X	0	PCR	Spleen, liver, blood
Ferreira et al., 2021	Minas Gerais	Urban, periurban	Micronycteris microtis	X	0	PCR	Spleen, liver, blood
Ferreira et al., 2021	Minas Gerais	Urban, periurban	Platyrrhinus lineatus	X	0	PCR	Spleen, liver, blood
Ferreira et al., 2021	Minas Gerais	Urban, periurban	Platyrrhinus recifinus	X	0	PCR	Spleen, liver, blood
Ferreira et al., 2021	Minas Gerais	Urban, periurban	Sturnira lilium	X	0	PCR	Spleen, liver, blood
Ferreira et al., 2021	Minas Gerais	Urban, periurban	Uroderma cf. magnirostrum	X	0	PCR	Spleen, liver, blood
Ferreira et al., 2021	Minas Gerais	Urban, periurban	Eptesicus brasiliensis	X	0	PCR	Spleen, liver, blood
Ferreira et al., 2021	Minas Gerais	Urban, periurban	Eptesicus furinalis	X	0	PCR	Spleen, liver, blood
Ferreira et al., 2021	Minas Gerais	Urban, periurban	Lasiurus blossevillii	X	0	PCR	Spleen, liver, blood
Ferreira et al., 2021	Minas Gerais	Urban, periurban	Myotis nigricans	X	0	PCR	Spleen, liver, blood
